# Supplementary material for: The genetic architecture of changes in adiposity during adulthood
Source: medRxiv. 2023 Jan 11:2023.01.09.23284364. Preprint. [Version 1] doi: 10.1101/2023.01.09.23284364 (PMC9882550; doi:10.1101/2023.01.09.23284364)
Supplement: Supplement 1 [file media-1.zip]

Archive with 15 entries (15 files):
- Supp-Table-10-supp-methods-list-bariatric-codes.xlsx
- Supp-Table-11-supp-methods-nonwb-data-description.xlsx
- Supp-Table-12-supp-methods-splinemods-resid-var.xlsx
- Supp-Table-13-supp-methods-training-validation-clusters.xlsx
- Supp-Table-14-supp-methods-biomarker-codes.xlsx
- Supp-Table-15-supp-methods-list-dementia-codes.xlsx
- Supp-Table-1-supp-methods-list-obesity-traits-gwascat.xlsx
- Supp-Table-2-supp-results-novel-refined-intercept-snps.xlsx
- Supp-Table-3-supp-results-replication-novel-intercept-snps.xlsx
- Supp-Table-4-supp-results-ascertainment-bias.xlsx
- Supp-Table-5-supp-results-replication-obesity-change-lead-snps.xlsx
- Supp-Table-6-supp-results-apoe-abdominal-obesity-selfrep-wtchg.xlsx
- Supp-Table-7-supp-results-nonwb-ancestry.xlsx
- Supp-Table-8-supp-results-apoe-longitudinal-phenome.xlsx
- Supp-Table-9-supp-results-bmi-weight-comparison.xlsx
