# Supplementary material for: The genetic architecture of changes in adiposity during adulthood
Source: medRxiv. 2023 Jan 11:2023.01.09.23284364. Preprint. [Version 1] doi: 10.1101/2023.01.09.23284364 (PMC9882550; doi:10.1101/2023.01.09.23284364)
Supplement: Supplement 1 [file media-1.zip › Supp-Table-12-supp-methods-splinemods-resid-var.xlsx]

## Sheet: Sheet1
Table: Median residual variance from high-dimensional spline modelling of standardised obesity trait outcomes, within each strata modelled.
Trait	Sex strata	Median residual variance
Standardised body mass index (BMI), kg/m2	F	0.010
	M	0.012
	sex-combined	0.011
Standardised weight, kg	F	0.0097
	M	0.0098
	sex-combined	0.0097
