# Supplementary material for: The genetic architecture of changes in adiposity during adulthood
Source: medRxiv. 2023 Jan 11:2023.01.09.23284364. Preprint. [Version 1] doi: 10.1101/2023.01.09.23284364 (PMC9882550; doi:10.1101/2023.01.09.23284364)
Supplement: Supplement 1 [file media-1.zip › Supp-Table-9-supp-results-bmi-weight-comparison.xlsx]

## Sheet: Sheet1
Table: Phenotypic and genetic correlation between obesity-change phenotypes.
Sex strata	Sample size	Obesity change phenotype	Phenotypic correlation	Genetic correlation
F	88085	Linear slope	0.886	0.958
M	73806		0.874	0.97
sex-combined	161891		0.879	0.984
F	88085	p(k1)	0.738	0.956
M	73806		0.72	0.882
sex-combined	161891		0.727	0.951
F	88085	p(k1) + p(k2)	0.741	0.99
M	73806		0.721	0.934
sex-combined	161891		0.731	0.968
F	88085	p(k1) + p(k2) + p(k3)	0.737	0.966
M	73806		0.722	0.931
sex-combined	161891		0.731	0.951
